# Supplementary material for: Evolutionary Trajectories of Shoots vs. Roots: Plant Volatile Metabolomes Are Richer but Less Structurally Diverse Belowground in the Tropical Tree Genus Protium
Source: Plants (Basel). 2025 Jan 15;14(2):225. doi: 10.3390/plants14020225 (PMC11769111; doi:10.3390/plants14020225)
Supplement: Supplementary file 1 [file plants-14-00225-s001.zip]

Archive with 1 entries (1 files):
- plants-3389905-supplementary.pdf
